# Supplementary material for: Modulation of Cellular Senescence in HEK293 and HepG2 Cells by Ultrafiltrates UPla and ULu Is Partly Mediated by Modulation of Mitochondrial Homeostasis under Oxidative Stress
Source: Int J Mol Sci. 2023 Apr 4;24(7):6748. doi: 10.3390/ijms24076748 (PMC10095350; doi:10.3390/ijms24076748)
Supplement: Supplementary file 1 [file ijms-24-06748-s001.zip]

Archive with 2 entries (2 files):
- Tables S1 and S2.pdf
- Tables S3 and S4.pdf
